# Supplementary material for: Enhancing wind erosion risk assessment through remote sensing techniques
Source: PLoS One. 2024 Oct 31;19(10):e0308854. doi: 10.1371/journal.pone.0308854 (PMC11527298; doi:10.1371/journal.pone.0308854)
Supplement: S1 Data — (XLSX) [file pone.0308854.s001.xlsx]

## Sheet: soil
Profile number	x	y	Ec	silt	lom	sand
1	266788	4089944	5	45	34	21
2	259228	4.09653e+06	7.7	65	13	22
3	255978	4.09599e+06	0.7	50	27	23
4	236381	4103274	2.6	65	7	28
5	234553	4.11053e+06	2.7	65	9	26
6	235963	4098746	11	40	34	26
7	242750	4114670	4.4	45	32	23
8	234700	4.12182e+06	4.7	45	31	24
9	236845	4111261	3	50	24	26
10	239161	4.10051e+06	0.7	50	24	26
11	243458	4107988	1.1	55	22	23
12	250459	4.10233e+06	3.6	65	11	24
13	244737	4.10059e+06	1.1	50	29	21
14	240667	4.13325e+06	5.3	50	28	22
15	235707	4131948	3.6	69	8	23
16	240075	4127748	0.9	45	27	28
17	240113	4.12067e+06	2.6	45	29	26
18	235985	4.12695e+06	0.7	40	34	26
19	239448	4116363	8.5	68	9	23
20	236659	4117022	4.3	40	36	24
21	255872	4.13149e+06	7	40	34	26
22	251799	4.12677e+06	3.6	40	34	26
23	256922	4.12543e+06	0.5	40	37	23
24	257995	4.12124e+06	0.7	45	31	24
25	251289	4120202	3.2	45	34	21
26	265758	4.11649e+06	7.8	45	33	22
27	289740	4118642	2.1	65	12	23
28	286319	4114246	1	50	22	28
29	254120	4.11647e+06	5.4	65	9	26
30	264131	4106382	4.5	65	9	26
31	256232	4102955	4.9	40	37	23
32	259803	4107344	4.1	45	31	24
33	250176	4107505	3.2	45	29	26
34	265721	4.10188e+06	2.1	50	24	26
35	297614	4103554	5.4	50	27	23
36	288015	4.09841e+06	1.3	55	21	24
37	278901	4100623	6.1	65	12	23
38	292076	4093844	1.1	50	26	24
39	271656	4.09543e+06	2.2	50	29	21
40	283546	4095084	6.5	69	9	22
41	281091	4.09146e+06	1.5	45	32	23
42	281091	4.09146e+06	1.2	45	27	28

## Sheet: vegetation
Plot number	x	y	Vegetation percent
1	281096	4.09225e+06	20
2	290778	4.09268e+06	20
3	269670	4.0936e+06	40
4	270693	4.09388e+06	40
5	270693	4.09388e+06	30
6	269060	4.09389e+06	10
7	277492	4094531	10
8	282452	4.09487e+06	20
9	282818	4.09679e+06	30
10	275774	4.09692e+06	25
11	288566	4.09696e+06	35
12	271700	4.09725e+06	55
13	280288	4.09736e+06	60
14	278438	4.09766e+06	40
15	287596	4.09774e+06	50
16	285568	4.09775e+06	50
17	276432	4.09841e+06	50
18	270528	4.09876e+06	45
19	270505	4.09882e+06	50
20	267611	4098837	50
21	267519	4.09909e+06	40
22	271456	4099226	50
23	281357	4.09991e+06	50
24	278797	4.09996e+06	50
25	269920	4.10007e+06	15
26	265939	4100117	50
27	265966	4100178	15
28	265891	4100180	60
29	285211	4.10025e+06	65
30	286834	4.101e+06	20
31	279717	4.10107e+06	25
32	292232	4.10119e+06	60
33	287272	4.10232e+06	55
34	279602	4.10234e+06	50
35	297279	4.10335e+06	20
36	283140	4.10339e+06	30
37	288972	4.1036e+06	40
38	287060	4.10389e+06	35
39	296641	4.10457e+06	40
40	295433	4104719	60
41	291085	4.10489e+06	25
42	296427	4.10494e+06	55
43	296427	4.10494e+06	30
44	297789	4.10516e+06	40
45	285277	4105773	20
46	288501	4106216	45
47	289257	4.10681e+06	20
48	291785	4.10749e+06	30
49	269215	4107739	30
50	302548	4107757	15
51	269387	4.1245e+06	20
52	266325	4124582	20
53	263528	4.12585e+06	10
54	274192	4129306	10
55	263978	4.12751e+06	10
56	261687	4.1254e+06	10
57	262264	4128672	15
58	266618	4.13129e+06	10
59	271561	4125868	20
60	271835	4.12047e+06	10
61	283669	4.13323e+06	20
62	285013	4131915	10
63	286598	4.13028e+06	20
64	287260	4128100	20
65	286328	4.12603e+06	20
66	283736	4128574	15
67	278600	4128030	20
68	277216	4131027	10
69	275897	4129456	5
70	274406	4.12345e+06	10
71	275656	4127819	10
72	269002	4131854	20
73	266428	4127968	20
74	265489	4126173	15
75	264997	4129006	20
76	273027	4126169	10
77	260478	4129855	5
78	279651	4130010	10
79	273079	4.12006e+06	10
80	261786	4126434	15
81	263937	4124158	20
82	272317	4127624	20
83	275939	4125066	15
84	268681	4125581	15
85	284094	4134802	20
86	265345	4.13391e+06	10
87	271864	4122038	10
88	260305	4.13316e+06	20
89	263025	4.13537e+06	5
90	267926	4.13642e+06	10
91	274227	4.13191e+06	15
92	270908	4.13546e+06	25
93	277982	4.13531e+06	25
94	281148	4.13604e+06	20
95	279598	4134433	10
96	276262	4133547	15
97	272511	4133316	15
98	270103	4129720	10
99	267605	4.13338e+06	10
100	264568	4131078	20

## Sheet: rain
	station	x	y	rain
1	Bahalke Dashli	302928	4104566	397
2	Ghaffar haji	244905	4098714	454
3	Fazel Abad	274672	4101571	713
4	Gorgan Dam	299510	4119958	339
5	Agh Qala	273139	4099761	416
