# Supplementary material for: Enhancing wind erosion risk assessment through remote sensing techniques
Source: PLoS One. 2024 Oct 31;19(10):e0308854. doi: 10.1371/journal.pone.0308854 (PMC11527298; doi:10.1371/journal.pone.0308854)
Supplement: S2 Data — (XLSX) [file pone.0308854.s002.xlsx]

## Sheet: soil
Profile number	x	y	Ec	silt	lom	sand	Soil surface moisture(%)
1	266788	4089944	5	45	34	21	20
2	259228	4.09653e+06	7.7	65	13	22	17
3	255978	4.09599e+06	0.7	50	27	23	12
4	236381	4103274	2.6	65	7	28	30
5	234553	4.11053e+06	2.7	65	9	26	15
6	235963	4098746	11	40	34	26	10
7	242750	4114670	4.4	45	32	23	26
8	234700	4.12182e+06	4.7	45	31	24	8
9	236845	4111261	3	50	24	26	12
10	239161	4.10051e+06	0.7	50	24	26	20
11	243458	4107988	1.1	55	22	23	14
12	250459	4.10233e+06	3.6	65	11	24	13
13	244737	4.10059e+06	1.1	50	29	21	24
14	240667	4.13325e+06	5.3	50	28	22	27
15	235707	4131948	3.6	69	8	23	23
16	240075	4127748	0.9	45	27	28	14
17	240113	4.12067e+06	2.6	45	29	26	26
18	235985	4.12695e+06	0.7	40	34	26	31
19	239448	4116363	8.5	68	9	23	18
20	236659	4117022	4.3	40	36	24	14
21	255872	4.13149e+06	7	40	34	26	12
22	251799	4.12677e+06	3.6	40	34	26	17
23	256922	4.12543e+06	0.5	40	37	23	22
24	257995	4.12124e+06	0.7	45	31	24	18
25	251289	4120202	3.2	45	34	21	12
26	265758	4.11649e+06	7.8	45	33	22	16
27	289740	4118642	2.1	65	12	23	19
28	286319	4114246	1	50	22	28	20
29	254120	4.11647e+06	5.4	65	9	26	26
30	264131	4106382	4.5	65	9	26	23
31	256232	4102955	4.9	40	37	23	21
32	259803	4107344	4.1	45	31	24	33
33	250176	4107505	3.2	45	29	26	25
34	265721	4.10188e+06	2.1	50	24	26	11
35	297614	4103554	5.4	50	27	23	18
36	288015	4.09841e+06	1.3	55	21	24	16
37	278901	4100623	6.1	65	12	23	19
38	292076	4093844	1.1	50	26	24	25
39	271656	4.09543e+06	2.2	50	29	21	23
40	283546	4095084	6.5	69	9	22	12
41	281091	4.09146e+06	1.5	45	32	23	27
42	281091	4.09146e+06	1.2	45	27	28	22

## Sheet: vegetation
Plot number	x	y	Vegetation percent
1	281096	4.09225e+06	20
2	290778	4.09268e+06	20
3	269670	4.0936e+06	40
4	270693	4.09388e+06	40
5	270693	4.09388e+06	30
6	269060	4.09389e+06	10
7	277492	4094531	10
8	282452	4.09487e+06	20
9	282818	4.09679e+06	30
10	275774	4.09692e+06	25
11	288566	4.09696e+06	35
12	271700	4.09725e+06	55
13	280288	4.09736e+06	60
14	278438	4.09766e+06	40
15	287596	4.09774e+06	50
16	285568	4.09775e+06	50
17	276432	4.09841e+06	50
18	270528	4.09876e+06	45
19	270505	4.09882e+06	50
20	267611	4098837	50
21	267519	4.09909e+06	40
22	271456	4099226	50
23	281357	4.09991e+06	50
24	278797	4.09996e+06	50
25	269920	4.10007e+06	15
26	265939	4100117	50
27	265966	4100178	15
28	265891	4100180	60
29	285211	4.10025e+06	65
30	286834	4.101e+06	20
31	279717	4.10107e+06	25
32	292232	4.10119e+06	60
33	287272	4.10232e+06	55
34	279602	4.10234e+06	50
35	297279	4.10335e+06	20
36	283140	4.10339e+06	30
37	288972	4.1036e+06	40
38	287060	4.10389e+06	35
39	296641	4.10457e+06	40
40	295433	4104719	60
41	291085	4.10489e+06	25
42	296427	4.10494e+06	55
43	296427	4.10494e+06	30
44	297789	4.10516e+06	40
45	285277	4105773	20
46	288501	4106216	45
47	289257	4.10681e+06	20
48	291785	4.10749e+06	30
49	269215	4107739	30
50	302548	4107757	15
51	269387	4.1245e+06	20
52	266325	4124582	20
53	263528	4.12585e+06	10
54	274192	4129306	10
55	263978	4.12751e+06	10
56	261687	4.1254e+06	10
57	262264	4128672	15
58	266618	4.13129e+06	10
59	271561	4125868	20
60	271835	4.12047e+06	10
61	283669	4.13323e+06	20
62	285013	4131915	10
63	286598	4.13028e+06	20
64	287260	4128100	20
65	286328	4.12603e+06	20
66	283736	4128574	15
67	278600	4128030	20
68	277216	4131027	10
69	275897	4129456	5
70	274406	4.12345e+06	10
71	275656	4127819	10
72	269002	4131854	20
73	266428	4127968	20
74	265489	4126173	15
75	264997	4129006	20
76	273027	4126169	10
77	260478	4129855	5
78	279651	4130010	10
79	273079	4.12006e+06	10
80	261786	4126434	15
81	263937	4124158	20
82	272317	4127624	20
83	275939	4125066	15
84	268681	4125581	15
85	284094	4134802	20
86	265345	4.13391e+06	10
87	271864	4122038	10
88	260305	4.13316e+06	20
89	263025	4.13537e+06	5
90	267926	4.13642e+06	10
91	274227	4.13191e+06	15
92	270908	4.13546e+06	25
93	277982	4.13531e+06	25
94	281148	4.13604e+06	20
95	279598	4134433	10
96	276262	4133547	15
97	272511	4133316	15
98	270103	4129720	10
99	267605	4.13338e+06	10
100	264568	4131078	20

## Sheet: rain
	station	x	y	rain
1	Bahalke Dashli	302928	4104566	397
2	Ghaffar haji	244905	4098714	454
3	Fazel Abad	274672	4101571	713
4	Gorgan Dam	299510	4119958	339
5	Agh Qala	273139	4099761	416

## Sheet: Data mining 2008
	NDVI	NDSI	TGSI	NDMI	Chrips	landuse Changes	DEM	wind
1	0.459503	0.540497	0.0444579	0.556343	0.285816	0	1996	2
2	0.439665	0.560335	0.0410179	0.553741	0.2956	0	2165	2
3	0.458288	0.541712	0.0523732	0.520899	0.307999	0	1977	2
4	0.46255	0.53745	0.0435767	0.633282	0.307999	0	-25	2
5	0.532628	0.467372	0.0442042	0.676716	0.319325	0	-32	3
6	0.441996	0.558004	0.0515988	0.489793	0.242721	0	-27	2
7	0.448451	0.551549	0.0473188	0.584326	0.242721	1	-25	2
8	0.457194	0.542806	0.0385966	0.579172	0.221445	1	-30	2
9	0.454688	0.545312	0.0438282	0.587624	0.2956	1	-25	3
10	0.469924	0.530076	0.0496201	0.595637	0.2956	1	-26	3
11	0.484178	0.515822	0.0351049	0.582247	0.2956	1	-25	3
12	0.446512	0.553488	0.0353477	0.505508	0.262971	1	9	3
13	0.436998	0.563002	0.0497893	0.61883	0.221445	1	-23	2
14	0.530948	0.469052	0.0607055	0.677292	0.160995	1	-24	2
15	0.468172	0.531828	0.059161	0.558787	0.242721	1	-28	4
16	0.489117	0.510883	0.0505369	0.60453	0.242721	1	-28	4
17	0.436057	0.563943	0.0490907	0.586203	0.2956	1	-25	4
18	0.411349	0.588651	0.0351322	0.572562	0.307999	1	-27	3
19	0.497177	0.502823	0.0457539	0.532164	0.2956	1	-28	3
20	0.462732	0.537268	0.0489625	0.516573	0.242721	1	-26	4
21	0.480497	0.519503	0.0468234	0.553741	0.2956	1	-23	4
22	0.464782	0.535218	0.0241015	0.525331	0.307999	1	-24	3
23	0.490537	0.509463	0.0387825	0.338047	0.285816	1	-23	2
24	0.467311	0.532689	0.0432922	0.608523	0.285816	1	-24	3
25	0.479935	0.520065	0.0471196	0.596153	0.285816	1	-25	4
26	0.47313	0.52687	0.0454287	0.479274	0.41739	1	-15	3
27	0.461361	0.538639	0.0563282	0.590411	0.41739	1	16	2
28	0.494249	0.505751	0.0501056	0.387205	0.29602	0	4	4
29	0.488557	0.511443	0.0572586	0.603108	0.29602	1	-4	4
30	0.46016	0.53984	0.0510138	0.624576	0.285816	1	-24	4
31	0.470359	0.529641	0.0513864	0.590248	0.41739	1	-6	4
32	0.469034	0.530966	0.04295	0.499068	0.319325	1	441	3
33	0.503813	0.496187	0.0510476	0.397446	0.27857	1	842	3
34	0.414796	0.585204	0.0416757	0.467271	0.262971	1	294	2
35	0.409339	0.590661	0.0493018	0.386921	0.262971	1	-23	3
36	0.469618	0.530382	0.0417327	0.578557	0.262971	1	1128	3
37	0.462953	0.537047	0.0516144	0.596368	0.221445	1	177	3
38	0.484176	0.515824	0.0425397	0.486695	0.221445	1	1567	2
39	0.464964	0.535036	0.0393947	0.533739	0.221445	0	14	2
40	0.403472	0.596528	0.0438957	0.627976	0.319325	0	17	3
41	0.481845	0.518155	0.0342488	0.790747	0.210895	0	6	3
42	0.470104	0.529896	0.049187	0.921378	0.123952	1	-1	4
43	0.467977	0.532023	0.0371961	0.654078	0.290879	0	1227	2
44	0.482091	0.517909	0.0403358	0.604495	0.290879	0	2192	2
45	0.356048	0.643952	0.0386069	0.539776	0.0516936	0	2901	2
46	0.447919	0.552081	0.0387892	0.431944	0.104093	0	34	2
47	0.457996	0.542004	0.0413215	0.573253	0.13115	0	2248	3
48	0.458045	0.541955	0.0263325	0.625421	0.13115	0	2026	3
49	0.464844	0.535156	0.0433355	0.775832	0.117784	0	2342	4
50	0.447803	0.552197	0.0399201	0.732936	0.123952	0	2243	3
51	0.164754	0.835246	0.0444579	0.147584	0.369147	1	-13	2
52	0.504187	0.495813	0.0410179	0.126834	0.13115	1	-15	2
53	0.594462	0.405538	0.0523732	0.479379	0.392045	1	-19	3
54	0.496972	0.503028	0.0435767	0.482354	0.271872	1	-13	2
55	0.666544	0.333456	0.0442042	0.355231	0.369147	1	-17	2
56	0.553355	0.446645	0.0515988	0.326667	0.52705	1	-20	2
57	0.522076	0.477924	0.0473188	0.425177	0.426818	1	-19	3
58	0.591652	0.408348	0.0385966	0.418795	0.512417	1	-16	3
59	0.520832	0.479168	0.0438282	0.344837	0.530583	1	-13	3
60	0.467446	0.532554	0.0496201	0.394797	0.191462	1	-10	3
61	0.484138	0.515862	0.0351049	0.559491	0.267412	1	-9	2
62	0.479649	0.520351	0.0353477	0.477317	0.266046	1	-5	2
63	0.493544	0.506456	0.0497893	0.454166	0.340483	1	-3	2
64	0.472105	0.527895	0.0607055	0.560049	0.267412	1	0	3
65	0.523327	0.476673	0.059161	0.432976	0.340483	0	1	3
66	0.589987	0.410013	0.0505369	0.340856	0.321811	1	-1	3
67	0.44879	0.55121	0.0490907	0.408937	0.265793	1	-8	3
68	0.474894	0.525106	0.0351322	0.299444	0.265793	1	-13	3
69	0.486256	0.513744	0.0457539	0.397865	0.359847	1	-10	3
70	0.482751	0.517249	0.0489625	0.347839	0.359847	1	-10	3
71	0.581249	0.418751	0.0468234	0.463737	0.466244	1	-10	2
72	0.527304	0.472696	0.0241015	0.462359	0.426818	1	-15	2
73	0.607955	0.392045	0.0387825	0.410962	0.466244	1	-14	2
74	0.535785	0.464215	0.0432922	0.508316	0.492883	1	-17	2
75	0.616337	0.383663	0.0471196	0.444006	0.482584	1	-16	2
76	0.572792	0.427208	0.0454287	0.386415	0.482584	1	-11	3
77	0.649973	0.350027	0.0563282	0.4208	0.511288	1	-20	2
78	0.554658	0.445342	0.0501056	0.524605	0.499799	1	-7	2
79	0.561569	0.438431	0.0572586	0.401902	0.483601	1	-11	3
80	0.680294	0.319706	0.0510138	0.534381	0.442977	1	-19	3
81	0.525162	0.474838	0.0513864	0.550465	0.447326	1	-19	3
82	0.537832	0.462168	0.04295	0.535592	0.449705	1	-12	2
83	0.543782	0.456218	0.0510476	0.502793	0.458385	1	-7	2
84	0.497913	0.502087	0.0416757	0.53879	0.406017	1	-12	2
85	0.640447	0.359553	0.0493018	0.509047	0.406017	1	14	3
86	0.53222	0.46778	0.0417327	0.49132	0.392045	1	-17	3
87	0.64734	0.35266	0.0516144	0.443476	0.406017	1	-11	3
88	0.636477	0.363523	0.0425397	0.398867	0.55106	1	-19	2
89	0.584057	0.415943	0.0393947	0.370214	0.627445	1	-17	2
90	0.656142	0.343858	0.0438957	0.377497	0.572987	1	-14	2
91	0.554658	0.485288	0.0342488	0.489793	0.359553	1	-13	2
92	0.561569	0.66024	0.049187	0.584326	0.46778	1	-14	3
93	0.680294	0.716914	0.0371961	0.579172	0.554658	1	-10	2
94	0.497913	0.680294	0.0403358	0.343858	0.561569	1	-8	3
95	0.640447	0.525162	0.0386069	0.485288	0.640447	1	-8	2
96	0.53222	0.537832	0.0387892	0.640447	0.53222	1	-12	3
97	0.482751	0.626735	0.0413215	0.53222	0.290879	1	-15	3
98	0.581249	0.600288	0.0263325	0.497913	0.0516936	1	-15	2
99	0.527304	0.485288	0.0433355	0.640447	0.474838	1	-16	3
100	0.497913	0.537832	0.0399201	0.465288	0.462168	1	-20	2

## Sheet: Data mining 2023
	NDVI	NDSI	TGSI	NDMI	Chrips	landuse Changes	DEM	wind
1	0.824055	0.412577	0.0767597	0.764534	0.7	1	1996	3
2	0.47358	0.332745	0.13006	0.621715	0.5	1	2165	3
3	0.438887	0.312959	0.110888	0.49813	0.7	1	1977	2
4	0.375623	0.777038	0.0683493	0.611764	0.6	1	-25	2
5	0.372465	0.699144	0.0546953	0.465898	0.3	1	-32	2
6	0.288786	0.40596	0.0790124	0.472475	0.7	1	-27	2
7	0.385674	0.724629	0.057473	0.522577	0.4	1	-25	2
8	0.353209	0.622742	0.0841697	0.484286	0.4	1	-30	3
9	0.35478	0.699144	0.0875199	0.54713	0.7	1	-25	2
10	0.382664	0.790271	0.0953689	0.643083	0.7	1	-26	3
11	0.374393	0.766269	0.0885448	0.564582	0.5	1	-25	2
12	0.364354	0.422809	0.141734	0.519683	0.8	1	9	3
13	0.353774	0.795466	0.0873687	0.53963	0.8	1	-23	3
14	0.364959	0.604085	0.0490909	0.559878	0.4	1	-24	2
15	0.359378	0.618585	0.0518301	0.632051	0.4	1	-28	4
16	0.362664	0.627322	0.0311264	0.525088	0.4	1	-28	4
17	0.365036	0.663169	0.0501607	0.538489	0.4	1	-25	3
18	0.369995	0.618585	0.0323239	0.565736	0.4	0	-27	4
19	0.376574	0.663169	0.0636248	0.588486	0.5	1	-28	3
20	0.331266	0.656946	0.0776655	0.562937	0.5	1	-26	4
21	0.380099	0.650923	0.0432246	0.612019	0.3	1	-23	3
22	0.365396	0.650923	0.0556992	0.516843	0.3	1	-24	3
23	0.387676	0.678424	0.0420457	0.71964	0.3	0	-23	4
24	0.388515	0.678424	0.0436956	0.605166	0.4	1	-24	3
25	0.377811	0.690729	0.0582269	0.465821	0.3	1	-25	4
26	0.403218	0.709314	0.0686057	0.554914	0.8	1	-15	2
27	0.329914	0.676807	0.0963298	0.505336	0.8	1	16	2
28	0.280816	0.653411	0.101785	0.655945	0.6	1	4	4
29	0.370819	0.671063	0.0673804	0.80329	0.8	1	-4	3
30	0.38799	0.733691	0.0542072	0.688837	0.7	1	-24	4
31	0.328166	0.771435	0.116038	0.621963	0.8	1	-6	4
32	0.453913	0.352246	0.175303	0.444491	0.9	1	441	4
33	0.422761	0.2364	0.170392	0.499628	0.7	1	842	3
34	0.440735	0.635811	0.157177	0.485981	0.8	1	294	3
35	0.379382	0.714859	0.0733529	0.476863	0.7	1	-23	3
36	0.385514	0.0950127	0.161566	0.511737	0.8	1	1128	2
37	0.378304	0.457646	0.146882	0.524334	0.6	1	177	3
38	0.534837	0.522456	0.151747	0.46159	0.8	1	1567	2
39	0.0592795	0.935069	0.124617	0.530752	0.9	1	14	2
40	0.0985305	0.841944	0.142634	0.608352	0.9	1	17	2
41	0.287522	0.852736	0.154397	0.670469	0.9	1	6	3
42	0.250248	0.760514	0.154628	0.582242	0.8	1	-1	3
43	0.299787	0.219801	0.145517	0.565946	0.7	1	1227	2
44	0.575963	0.611811	0.12871	0.537182	0.9	1	2192	3
45	0.580766	0.697562	0.0737416	0.451428	0.9	1	2901	2
46	0.158326	0.438307	0.120289	0.538488	0.3	1	34	3
47	0.671458	0.529841	0.146777	0.549545	0.9	1	2248	3
48	0.373122	0.593369	0.0760005	0.455872	0.9	1	2026	3
49	0.239628	0.662288	0.0709484	0.584504	0.8	1	2342	4
50	0.527109	0.62288	0.0678164	0.532815	0.9	1	2243	4
51	0.367559	0.665023	0.0767597	0.459334	0.5	1	-13	2
52	0.377136	0.665023	0.13006	0.227707	0.8	1	-15	3
53	0.385513	0.656937	0.110888	0.574944	0.5	1	-19	3
54	0.384625	0.633143	0.0683493	0.649584	0.6	0	-13	2
55	0.378752	0.656937	0.0546953	0.552595	0.8	1	-17	2
56	0.396008	0.69737	0.0790124	0.470346	0.4	1	-20	3
57	0.369956	0.656937	0.057473	0.764412	0.5	1	-19	3
58	0.389137	0.635536	0.0841697	0.599418	0.5	0	-16	2
59	0.376441	0.644739	0.0875199	0.679164	0.7	1	-13	3
60	0.38926	0.656602	0.0953689	0.612904	0.5	1	-10	2
61	0.373818	0.562213	0.0885448	0.636663	0.5	0	-9	2
62	0.367672	0.562213	0.141734	0.632717	0.5	1	-5	3
63	0.362758	0.580769	0.0873687	0.529862	0.6	1	-3	2
64	0.348014	0.576599	0.0490909	0.652788	0.6	1	0	3
65	0.333795	0.580769	0.0518301	0.538865	0.6	1	1	2
66	0.360077	0.580769	0.0311264	0.518908	0.7	1	-1	3
67	0.395392	0.586295	0.0501607	0.654884	0.6	1	-8	2
68	0.378601	0.598972	0.0323239	0.36205	0.7	0	-13	2
69	0.372961	0.633143	0.0636248	0.664562	0.6	1	-10	3
70	0.368426	0.660045	0.0776655	0.680327	0.6	1	-10	3
71	0.371705	0.633143	0.0432246	0.736182	0.7	1	-10	3
72	0.403963	0.635536	0.0556992	0.442659	0.3	0	-15	2
73	0.36243	0.656473	0.0420457	0.574604	0.6	0	-14	3
74	0.379707	0.656473	0.0436956	0.788445	0.7	1	-17	3
75	0.406225	0.656473	0.0582269	0.744568	0.5	1	-16	2
76	0.370199	0.644739	0.0686057	0.598695	0.6	1	-11	2
77	0.324314	0.654222	0.0963298	0.626735	0.4	1	-20	2
78	0.383585	0.586295	0.101785	0.600288	0.6	1	-7	3
79	0.37225	0.656602	0.0673804	0.485288	0.7	1	-11	3
80	0.381817	0.656937	0.0542072	0.66024	0.5	1	-19	3
81	0.387908	0.69737	0.116038	0.716914	0.5	1	-19	2
82	0.34731	0.644739	0.175303	0.756694	0.5	1	-12	2
83	0.359802	0.660045	0.170392	0.681622	0.6	1	-7	3
84	0.38892	0.665023	0.157177	0.747846	0.7	1	-12	2
85	0.435585	0.562213	0.0733529	0.719355	0.6	0	14	3
86	0.397902	0.635536	0.161566	0.538014	0.4	0	-17	2
87	0.370659	0.656602	0.146882	0.657866	0.6	1	-11	3
88	0.398518	0.648049	0.151747	0.628266	0.6	1	-19	3
89	0.40583	0.617052	0.124617	0.614904	0.4	1	-17	2
90	0.420172	0.635536	0.142634	0.498247	0.6	1	-14	2
91	0.369691	0.598972	0.154397	0.36205	0.6	0	-13	2
92	0.421019	0.627349	0.154628	0.664562	0.4	1	-14	2
93	0.419932	0.598972	0.145517	0.680327	0.4	0	-10	2
94	0.459787	0.56123	0.12871	0.681622	0.4	1	-8	2
95	0.42204	0.56123	0.0737416	0.747846	0.3	0	-8	3
96	0.363363	0.598972	0.120289	0.719355	0.4	0	-12	3
97	0.373233	0.627349	0.146777	0.445342	0.4	0	-15	3
98	0.371955	0.644739	0.0760005	0.438431	0.6	0	-15	2
99	0.408856	0.635536	0.0709484	0.319706	0.3	1	-16	3
100	0.381029	0.656937	0.0678164	0.681622	0.6	0	-20	3
